# Supplementary material for: Central SELENOT deficiency impairs gonadotrope axis function, sexual behavior, and fertility in male and female mice
Source: JCI Insight. 2025 Nov 6;10(24):e189775. doi: 10.1172/jci.insight.189775 (PMC12890489; doi:10.1172/jci.insight.189775)
Supplement: Supporting data values [file jciinsight-10-189775-s208.xlsx]

## Sheet: Fig 1
		Pregnancy rate						Number of litters						Litter size
		♂ WT / ♀ WT	♂ SELENOT-/- / ♀ SELENOT-/-	♂ SELENOT-/- / ♀ WT	♂ WT / ♀ SELENOT-/-			♂ WT / ♀ WT	♂ SELENOT-/- / ♀ SELENOT-/-	♂ SELENOT-/- / ♀ WT	♂ WT / ♀ SELENOT-/-			♂ WT / ♀ WT	♂ SELENOT-/- / ♀ SELENOT-/-	♂ SELENOT-/- / ♀ WT	♂ WT / ♀ SELENOT-/-
		100	100	100	100			5	1	2	2			6.4	2	2	5
		100	0	100	100			5		1	2			5.4		2	4
		100	0	100	100			4		1	1			7.4		3	4.5
		100	0	100	100			5		1	2			6.8		4	4
		100	0	100	100			5			3			6.2		4	4.5
		100	0	0	100			5			1			5.8			3
		100	0	0	100			4			1			6.25			5
		100	0	0	100			5			1			5.75			5
		100	0	0	100			4						5.5
		100	0	0	100			4						6.25
		100	0	0	100
		100		0	100
		100		0	100
		100		0	0
		100		0	0
		100			0
		100			0
		100			0
		100			0
		100	100 means pregnancy, 0 means no pregnancy		0
		100			0
		100			0
		100			0
		100			0
		100			0
		100			0
		100			0
		100			0
		100			0
		100
		100
		100
		100
		100
		100
		100
		100
		100
		100
		100
		100
		100
		100
		100
		100
		100
		0
		0
		0
		0

## Sheet: Fig 2
		Mount Latency						Intromission latency
		♂ WT / ♀ WT	♂ SELENOT-/- / ♀ SELENOT-/-	♂ SELENOT-/- / ♀ WT	♂ WT / ♀ SELENOT-/-			♂ WT / ♀ WT	♂ SELENOT-/- / ♀ SELENOT-/-	♂ SELENOT-/- / ♀ WT	♂ WT / ♀ SELENOT-/-
		5.07	23.27	11.53	14.08			9.06	120	17.44	31.34
		3.56	5.12	10.53	9			7.19	120	57.21	55.12
		9.06	11.28	21.37	5.57			31.31	120	32	19.46
		10.03	23.59	15.23	14.24			11.59	120	29	12.13
		4.45	8.49	19.41	8.55			14.58	120	120	11.48
		9.49	8.07	9.06	5.26			22.5	120	120	120
		10.01	120	8.31	11.31			14	120	120	120
		6.54	120	12.12	8.51			14.46	120	120	120
		8.33						12.08
		7.48						17.28
		3.59						12.18
		Mount frequency						Intromission frequency
		♂ WT / ♀ WT	♂ SELENOT-/- / ♀ SELENOT-/-	♂ SELENOT-/- / ♀ WT	♂ WT / ♀ SELENOT-/-			♂ WT / ♀ WT	♂ SELENOT-/- / ♀ SELENOT-/-	♂ SELENOT-/- / ♀ WT	♂ WT / ♀ SELENOT-/-
		23	1	47	39			31	1	0	0
		39	1	5	25			45	0	2	5
		65	0	8	42			19	0	4	2
		44	1	44	40			15	0	0	0
		21	7	27	74			24	0	0	0
		51	5	4	44			54	0	0	3
		22	24	24	47			0	0	1	8
		60	3	5	60			20	0	3	5
		43						0
		44						20
		53						28
			Lordosis quotient						Copulatory efficacy
			♂ WT / ♀ WT	♂ WT / ♀ SELENOT-/-					♂ WT / ♀ WT	♂ SELENOT-/- / ♀ WT
			33.33	0					0.574074	0
			0	0					0.535714	0.285714
			26.66	0					0.22619	0.333333
			36.66	10					0.254237	0
			16.66	0					0.533333	0
			0	3.33					0.514286	0
			0	3					0	0.04
			20	13.33					0.25	0.375
			26.66						0
			6.66						0.3125
			0						0.345679

## Sheet: Fig 3
			Hypothalamic GnRH neuron number				Hypothalamic GnRH neuron number
			♀ WT	♀ SELENOT-/-			♂ WT	♂ SELENOT-/-
			302	570			470	600
			376	580			551	631
			401	627			500	515
			430	467			491	670
			GnRH relative mRNA levels				GnRH relative mRNA levels
			♀ WT	♀ SELENOT-/-			♂ WT	♂ SELENOT-/-
			1.037	0.429			1.424	1.833
			1.029	1.751			0.881	2.411
			0.937	3.014			1.594	3.032
			1.357	3.514			0.5	0.06
			1.226	3.875			0.379	1.165
			0.6				1.921	2.112
							0.432	2.983
							1.226	4.075

## Sheet: Fig 4
		LH (ng/ml)			Number of LH pulses per 2 h
		♂ WT	♂ SELENOT-/-		♂ WT	♂ SELENOT-/-
		0.133485	1.61855		2	2
		0.078356	0.296829		3	1
		0.820891	1.67096		2	2
		0.877381	1.54981		3	1
		0.251229	0.771207		3	1
		0.316566	1.20543						% time on cycle phase
		0.158027	0.607863						♀ WT							♀ SELENOT-/-
		0.140394	0.113729					P	14.28	23	19.04	19.04	20.38	16.66	20.83	14.28	4.76	0	14.28	8.33	8.33	12.5
		0.096452	0.641431					E	38.09	33.33	23.8	33.33	16.66	37.5	20.83	28.57	28.57	23.8	23.8	41.66	23.83	20.83
		0.051872	0.212012					M/D	47.61	42.85	57.14	47.61	62.5	45.83	58.33	57.14	66.66	76.19	61.9	50	66.66	66.66
		LH (ng/ml)			Number of LH pulses per 2 h
		♀ WT	♀ SELENOT-/-		♀ WT	♀ SELENOT-/-
		0.421	0.905		3	2
		0.375	1.169		4	3
		0.225	0.87		3	2
		0.136	1.726		3	1
		1.156	2.363		4	2
		0.493	1.474
		0.734	0.5

## Sheet: Fig 5
			FSH (ng/ml)			E2 (ng/l)			Testosterone (ng/ml)			Blood glucose (mg/dl)
			♀ WT	♀ SELENOT-/-		♀ WT	♀ SELENOT-/-		♀ WT	♀ SELENOT-/-		♀ WT		♀ SELENOT-/-
			61.5667	52.7167		29.6704	17.4432		0.0773197	0.198072		0.86	0.93	1.07	1.21
			57.3833	42.2		30.25	12.9773		0.122162	0.129787		0.96	0.94	1.09	1.24
			61.0333	38.6163		24.3068	20.5682		0.221102	0.68		1.11	1.16	1.2	1.19
			43.3192	39.8432		44.5227	33.5114		0.092713	0.42		1.21	1.18	1.19	1.18
			49.3074	34.1471		42.2727	27.2386		0.38	0.68		1.09	1.05	1.17	1.2
			45.2763			37.7386	17.2841		0.28	0.67		1.1	1.17	1.39	1.4
							17.6591		0.32	0.19		1.06	1.06	1.06	1.13
							15.6591		0.14
			Ovary weight / body weight (mg/g)
						Uterine weight (g)			Number of antral follicles			Number of corpora lutea
			♀ WT	♀ SELENOT-/-		♀ WT	♀ SELENOT-/-		♀ WT	♀ SELENOT-/-		♀ WT	♀ SELENOT-/-
			0.2267	0.114		3.36323	2.2		9	5		4	4
			0.183	0.131		2.24299	2.05263		10	5		7	3
			0.1686	0.15		3.28704	2.55319		8	3		6	4
			0.12	0.078		2.80374	2.12264		12	4		6	1
			0.173	0.141		4.15888	2.35849		10	6		6	4

## Sheet: Fig 6
														Testis weight / body weight (mg/g)
		FSH (ng/ml)				E2 (ng/l)				Testosterone (ng/ml)
		♂ WT	♂ SELENOT-/-			♂ WT	♂ SELENOT-/-			♂ WT	♂ SELENOT-/-			♂ WT	♂ SELENOT-/-
		49.7667	47.2833			29.0682	45.1023			0.190191	12.337			7.556	6.665
		48.35	50.3833			23	48.7841			2.10226	20.628			7.27	6.753
		51.55	44.1167			35.2159	37.4432			9.08948	6.79749			8.127	6.633
		58	52.3667			31.9205	38.25			0.214941	13.7224			7.211	7.177
		59.85	43.8			36.5	32.625			3.65	9.26			7.476	6.538
		51.2833	35.3447			36.3295	42.4205			4.46	23.48			7.05	6.86
		54.1271	47.5547			30.9773	46.5795			1.51	29.55			8.05	6.93694
			40.1937			39.4773	38.4659			1.92	13.7			7.34127	7.51269
						39.2386	34.125			1.44	21.4			7.52212	6.68293
							42.9091			3.24				7.76744	6.93694
										0.89
					% of pyknotic seminiferous tubules			Number of pyknotic cells/Pyknotic seminiferous tubule / 1000 µm2			% of seminiferous tubules with vacuolization
		Testis size (cm)
		♂ WT	♂ SELENOT-/-		♂ WT	♂ SELENOT-/-		♂ WT	♂ SELENOT-/-		♂ WT	♂ SELENOT-/-
		0.8	0.6		2.11	3.22		0.1193	0.3411		0	0.41
		0.75	0.65		1.87	5.77		0.0876	0.3327		0.24	0.64
		0.75	0.7		5.32	6.33		0.1506	0.1764		0.38	0
		0.75	0.65		2.85	11.8		0.0305	0.1734		0.3	0.43
		0.7	0.6		3.53	13.2		0.0446	0.2698		0.21	0.7
		0.7	0.65		3.37	8.39		0.0497	0.2046		0	4.2
		0.75	0.65
		0.7	0.65
		0.7	0.65
		0.7	0.6

## Sheet: Fig 7
			LH ng/ml
			♀ WT + PBS					♀ SELENOT-/- + PBS					♀ SELENOT-/- + cetrorelix 0.5 mg/kg
		Before treatment	0.5419	0.2928	0.0859	0.307	0.3626	0.533	0.5197	0.4446	0.6195	0.6773	0.4096	0.629	0.791	1.0346	0.3765
		Day 2	0.2803	0.0879	0.7338	0.395	0.332	1.2339	0.5768	0.5311	0.645	0.821	0.1621	0.0916	0.4433	0.362	0.331
		Day 6	0.3901	0.2008	0.3584	0.514	0.214	0.7283	1.1151	0.2139	0.865	0.612	0.1054	0.2837	0.4913	0.613	0.531
		After treatment	0.0396	0.1635	0.1451	0.5718	0.0301	0.9632	1.5247	0.6494	0.5487	0.4037	1.3212	0.7535	1.0428	0.676	0.3649
			Percent of time spent in each stage of estrous cycle
			♀ WT + PBS					♀ SELENOT-/- + PBS					♀ SELENOT-/- + Cetrorolix 0,5 mg/kg
		P	25	16.66	16.66	25	25	8.33	8.33	8.33	0	8.33	0	8.33	8.33	0	8.33
		E	33.33	50	33.33	25	25	58.33	50	25	33.33	25	50	50	41.66	33.33	25
		M/D	41.66	33.33	50	50	50	33.33	41.66	66.66	66.66	66.66	50	41.66	50	66.66	66.66
			Percent of time spent in each stage of estrous cycle
			♀ WT + PBS					♀ SELENOT-/- + PBS					♀ SELENOT-/- + Cetrorelix 0,5 mg/kg
		P	16.66	16.66	33.33	25	25	0	8.33	8.33	8.33	8.33	25	16.66	8.33	16.66	16.66
		E	41.66	25	25	33.33	25	41.66	41.66	33.33	25	33.33	25	50	41.66	33.33	41.66
		M/D	41.66	58.33	41.66	41.66	50	58.33	50	58.33	66.66	58.33	50	33.33	50	50	41.66
													100
			Percent of time spent in each stage of estrous cycle
			♀ WT + PBS					♀ SELENOT-/- + PBS					♀ SELENOT-/- + Cetrorelix 0,5 mg/kg
		P	25	16.66	25	16.66	16.66	8.33	8.33	8.33	8.33	8.33	8.33	8.33	8.33	8.33	8.33
		E	25	33.33	33.33	25	25	33.33	25	33.33	25	25	33.33	41.66	33.33	41.66	25
		M/D	50	50	41.66	58.33	58.33	58.33	66.66	58.33	66.66	66.66	58.33	50	58.33	50	66.66

## Sheet: Fig 8
		Number of LH pulses per 2 h					Number of LH pulses per 2 h
		♀ WT	♀ SELENOT-/-	♀ SELENOT-/- + GnRH Antag			♂ WT	♂ SELENOT-/-	♂ SELENOT-/- + GnRH Antag
		4	1	4			2	2	4
		3	2	4			3	2	3
		4	2	4			3	2	3
		4	2	4			3	2	3
		3		3			3	1	3
							3		3
									3
	♀ WT
	min	10	20	30	40	50	60	70	80	90	100	110	120
	LH (ng/ml)	1.28065	0.452699	0.575894	0.991377	0.460549	1.10914	0.394724	0.293873	0.259451	1.43766	0.44922	0.542661
	♀ SELENOT-/-
	min	10	20	30	40	50	60	70	80	90	100	110	120
	LH (ng/ml)	0.680591	0.564066	0.745278	1.15632	0.717768	0.715017	0.751016	1.25535	2.12035	1.96826	0.940167	1.62202
	♀ SELENOT-/- + GnRH Antag
	min	10	20	30	40	50	60	70	80	90	100	110	120
	LH (ng/ml)	0.786655	1.15503	0.585557	1.1345	0.60005	0.367549	0.313198	1.12061	0.498275	0.430596	1.17297	0.785
	♂ WT
	min	10	20	30	40	50	60	70	80	90	100	110	120
	LH (ng/ml)	0.409681	1.02584	0.450807	0.452971	0.986545	0.287026	0.334104	1.12772	0.474363	0.327964	0.328382	0.251672
	♂ SELENOT-/-
	min	10	20	30	40	50	60	70	80	90	100	110	120
	LH (ng/ml)	0.687932	0.648922	0.618284	0.646879	0.50188	0.915238	1.55914	1.0837	1.25749	1.6099	0.673533	0.711795
	♂ SELENOT-/- + GnRH Antag
	min	10	20	30	40	50	60	70	80	90	100	110	120
	LH (ng/ml)	0.208383	0.924111	0.373606	0.90463	0.396694	0.289912	0.623555	1.056	0.620193	0.419782	0.35629	0.406074
